# Supplementary material for: The Impact of SARS-CoV-2 Infection on Heart Rate Variability: A Systematic Review of Observational Studies with Control Groups
Source: Int J Environ Res Public Health. 2023 Jan 4;20(2):909. doi: 10.3390/ijerph20020909 (PMC9859268; doi:10.3390/ijerph20020909)
Supplement: Supplementary file 1 [file ijerph-20-00909-s001.zip]

Archive with 6 entries (5 files):
- ijerph-2059511-supplementary/
- ijerph-2059511-supplementary/Supplementary File S1.pdf
- ijerph-2059511-supplementary/Supplementary File S2.pdf
- ijerph-2059511-supplementary/Supplementary File S3.pdf
- ijerph-2059511-supplementary/Supplementary File S4.pdf
- ijerph-2059511-supplementary/Supplementary File S5.pdf
